# Supplementary material for: In Search of an Efficient Complexing Agent for Oxalates and Phosphates: A Quantum Chemical Study
Source: Nanomaterials (Basel). 2021 Jul 6;11(7):1763. doi: 10.3390/nano11071763 (PMC8308151; doi:10.3390/nano11071763)
Supplement: Supplementary file 1 [file nanomaterials-11-01763-s001.zip]

Archive with 1 entries (1 files):
- nanomaterials-1268279-supplementary.pdf
